# Supplementary material for: Loss of TDP-43 Drives Innate Immune Activation Through Relish in Drosophila
Source: Int J Mol Sci. 2026 Jun 13;27(12):5359. doi: 10.3390/ijms27125359 (PMC13299317; doi:10.3390/ijms27125359)
Supplement: Supplementary file 1 [file ijms-27-05359-s001.zip › Supplementary Table S1.xlsx]

## Sheet: Mutant Core 2031
Supplementary Table S1. Complete lists of mutant core genes
gene_symbol	FBgn
18w	FBgn0287775
5PtaseI	FBgn0259178
7B2	FBgn0041707
AANATL2	FBgn0031791
Aasdh	FBgn0027780
Aatf	FBgn0031851
ab	FBgn0264442
Abca3	FBgn0031170
Abcd3	FBgn0031069
Acat1	FBgn0029969
Ace	FBgn0000024
Acox3	FBgn0031813
Acp65Aa	FBgn0020765
Acph-1	FBgn0000032
Acsf2	FBgn0031703
Act79B	FBgn0000045
Actbeta	FBgn0024913
ACXC	FBgn0040508
Ada2a	FBgn0263738
AdamTS-A	FBgn0286071
Adck1	FBgn0035039
Adgf-D	FBgn0038172
Adk3	FBgn0026602
Ae2	FBgn0036043
AGO1	FBgn0262739
Agpat3	FBgn0036623
Agpat4	FBgn0036622
AhcyL1	FBgn0035371
AhcyL2	FBgn0015011
AIF	FBgn0031392
AIMP1	FBgn0033351
Ak1	FBgn0022709
Akap200	FBgn0027932
AkhR	FBgn0025595
Akr1B	FBgn0086254
Aldh-III	FBgn0010548
Alg13	FBgn0039639
Alg7	FBgn0032477
Alh	FBgn0261238
Alk	FBgn0040505
AlkB	FBgn0065035
Alp4	FBgn0016123
alpha-Est2	FBgn0015570
alpha-Est3	FBgn0015571
alpha-Est8	FBgn0015576
amd	FBgn0000075
AMPdeam	FBgn0052626
Ance	FBgn0012037
Ance-2	FBgn0032535
Ance-3	FBgn0032536
Ance-4	FBgn0033366
Ank2	FBgn0261788
Ankrd49	FBgn0261881
Antp	FBgn0260642
AnxB9	FBgn0000083
Aos1	FBgn0029512
AOX1	FBgn0267408
ApepP	FBgn0026150
Aplip1	FBgn0040281
apn	FBgn0038132
apt	FBgn0015903
Aptx	FBgn0038704
aqz	FBgn0286516
Arc1	FBgn0033926
Arc2	FBgn0033928
Arl8	FBgn0037551
Arms	FBgn0261554
Arp5	FBgn0038576
Arpc1	FBgn0001961
Art4	FBgn0037770
Art8	FBgn0032329
Asator	FBgn0039908
AsnRS-m	FBgn0034177
Asph	FBgn0034075
AspRS	FBgn0002069
asrij	FBgn0034793
asRNA:CR33945	FBgn0046756
asRNA:CR42254	FBgn0259112
AstA	FBgn0015591
AstC	FBgn0032336
Atet	FBgn0020762
Atg13	FBgn0261108
Atg18a	FBgn0035850
Atg3	FBgn0036813
Atg5	FBgn0029943
Atg9	FBgn0034110
atilla	FBgn0032422
atk	FBgn0036995
atl	FBgn0039213
atos	FBgn0033638
ATP7	FBgn0030343
ATP8A	FBgn0259221
ATPsynCF6	FBgn0016119
AttA	FBgn0012042
AttC	FBgn0041579
AttD	FBgn0038530
B52	FBgn0004587
babo	FBgn0011300
babos	FBgn0034724
Bacc	FBgn0031453
barr	FBgn0014127
bbc	FBgn0033844
Bbd	FBgn0034512
bbg	FBgn0087007
Bcat	FBgn0030482
Bcs1	FBgn0032195
be	FBgn0052594
BEAF-32	FBgn0015602
bero	FBgn0032897
Best2	FBgn0035696
Bet3	FBgn0260859
beta3GalTII	FBgn0033315
BI-1	FBgn0035871
Bin1	FBgn0024491
bin3	FBgn0263144
blp	FBgn0038387
Bmcp	FBgn0036199
bocks	FBgn0037719
BOD1	FBgn0039560
BomBc1	FBgn0034328
BomBc3	FBgn0040582
BomS3	FBgn0040736
BomS4	FBgn0034330
BomS5	FBgn0040734
BomT3	FBgn0038930
bond	FBgn0260942
bonsai	FBgn0026261
bor	FBgn0287225
BORCS6	FBgn0035140
boss	FBgn0000206
br	FBgn0283451
brat	FBgn0010300
Brms1	FBgn0030434
brp	FBgn0259246
bru3	FBgn0264001
Bsg	FBgn0261822
bsk	FBgn0000229
BtbVII	FBgn0263108
Bx	FBgn0265598
c-cup	FBgn0031367
C3G	FBgn0259228
ca	FBgn0000247
Ca-alpha1D	FBgn0001991
Ca-beta	FBgn0287724
Ca-Ma2d	FBgn0261999
cac	FBgn0263111
cact	FBgn0000250
CadN	FBgn0015609
Cadps	FBgn0053653
CAHbeta	FBgn0037646
CalpB	FBgn0025866
CalpC	FBgn0290170
Cam	FBgn0000253
CanB	FBgn0010014
CAP	FBgn0033504
Capr	FBgn0042134
caps	FBgn0023095
CARPB	FBgn0052698
casp	FBgn0034068
Cat	FBgn0000261
Cbp80	FBgn0022942
Cbs	FBgn0031148
cbt	FBgn0043364
CCHa2	FBgn0038147
Ccp84Ac	FBgn0004781
cd	FBgn0263986
Cda4	FBgn0052499
Cda5	FBgn0051973
CDase	FBgn0039774
Cdc45	FBgn0026143
Cdc50	FBgn0030752
cdi	FBgn0004876
cDIP	FBgn0038865
CecB	FBgn0000278
CecC	FBgn0000279
Cep135	FBgn0036480
Cep164	FBgn0030716
Cep97	FBgn0031575
cer	FBgn0034443
cert	FBgn0027569
cg	FBgn0000289
CG10077	FBgn0035720
CG10151	FBgn0033960
CG10165	FBgn0032801
CG10195	FBgn0032787
CG10205	FBgn0033970
CG10208	FBgn0039118
CG10237	FBgn0032783
CG10257	FBgn0033985
CG10339	FBgn0034972
CG10344	FBgn0034729
CG10352	FBgn0030348
CG10365	FBgn0039109
CG10383	FBgn0032699
CG10428	FBgn0032724
CG10433	FBgn0034638
CG10513	FBgn0039311
CG10514	FBgn0039312
CG10516	FBgn0036549
CG10584	FBgn0037045
CG10602	FBgn0032721
CG10621	FBgn0032726
CG10631	FBgn0032817
CG10657	FBgn0036289
CG10660	FBgn0036288
CG10680	FBgn0032836
CG10702	FBgn0032752
CG10710	FBgn0036377
CG10737	FBgn0034420
CG10799	FBgn0033821
CG1090	FBgn0037238
CG10916	FBgn0034312
CG1092	FBgn0037228
CG10939	FBgn0010620
CG10947	FBgn0032857
CG10949	FBgn0032858
CG1103	FBgn0037235
CG11050	FBgn0031836
CG11052	FBgn0040524
CG11099	FBgn0034485
CG11155	FBgn0039927
CG11159	FBgn0034539
CG11170	FBgn0034705
CG11267	FBgn0036334
CG11317	FBgn0039816
CG11334	FBgn0039849
CG11345	FBgn0035546
CG11370	FBgn0037181
CG11378	FBgn0040364
CG11380	FBgn0040359
CG11413	FBgn0035022
CG11425	FBgn0037167
CG11436	FBgn0029713
CG11437	FBgn0037165
CG11438	FBgn0037164
CG11454	FBgn0031224
CG11619	FBgn0036836
CG11635	FBgn0033283
CG11777	FBgn0033527
CG11786	FBgn0039264
CG11825	FBgn0033519
CG11842	FBgn0039629
CG11885	FBgn0031253
CG11893	FBgn0039316
CG11899	FBgn0014427
CG11961	FBgn0034436
CG11980	FBgn0037652
CG12025	FBgn0035285
CG12054	FBgn0039831
CG1208	FBgn0037386
CG12093	FBgn0035372
CG12104	FBgn0035238
CG12123	FBgn0030039
CG1213	FBgn0037387
CG12182	FBgn0028504
CG12236	FBgn0029822
CG12256	FBgn0038002
CG12268	FBgn0039131
CG12299	FBgn0032295
CG12321	FBgn0038577
CG12379	FBgn0030676
CG12464	FBgn0033861
CG12483	FBgn0040688
CG12502	FBgn0035171
CG12581	FBgn0037213
CG12643	FBgn0040942
CG12655	FBgn0031080
CG12713	FBgn0036536
CG12716	FBgn0030439
CG12730	FBgn0029771
CG1275	FBgn0035321
CG12795	FBgn0031535
CG12895	FBgn0033523
CG12911	FBgn0033501
CG12926	FBgn0033437
CG12942	FBgn0033569
CG12995	FBgn0030826
CG12998	FBgn0030829
CG13012	FBgn0030769
CG13022	FBgn0036679
CG13024	FBgn0036665
CG13043	FBgn0036600
CG13059	FBgn0036607
CG13062	FBgn0036603
CG13063	FBgn0036601
CG13065	FBgn0036590
CG13067	FBgn0036589
CG13071	FBgn0036585
CG13077	FBgn0032810
CG13085	FBgn0032780
CG13101	FBgn0032084
CG13126	FBgn0032168
CG13185	FBgn0033661
CG13204	FBgn0033627
CG13255	FBgn0040636
CG13280	FBgn0032609
CG13284	FBgn0032614
CG13285	FBgn0035611
CG13314	FBgn0035949
CG13318	FBgn0037627
CG13319	FBgn0033781
CG13369	FBgn0025640
CG13377	FBgn0261446
CG13458	FBgn0036479
CG13506	FBgn0034723
CG13531	FBgn0034786
CG13551	FBgn0040660
CG13563	FBgn0034966
CG13594	FBgn0035041
CG13606	FBgn0039161
CG13607	FBgn0039151
CG13643	FBgn0040601
CG13654	FBgn0039290
CG13676	FBgn0035844
CG13705	FBgn0035582
CG13707	FBgn0035578
CG13711	FBgn0035572
CG13721	FBgn0035554
CG13737	FBgn0036382
CG13748	FBgn0033355
CG13793	FBgn0031935
CG13794	FBgn0031936
CG13795	FBgn0031937
CG13796	FBgn0031939
CG13833	FBgn0039040
CG13857	FBgn0038958
CG13870	FBgn0034506
CG13875	FBgn0035104
CG13876	FBgn0035109
CG13895	FBgn0035158
CG13896	FBgn0035159
CG13907	FBgn0035173
CG13982	FBgn0031811
CG13994	FBgn0031772
CG14105	FBgn0036359
CG14107	FBgn0036351
CG14196	FBgn0031002
CG14218	FBgn0031031
CG14221	FBgn0031042
CG14253	FBgn0039467
CG14258	FBgn0039482
CG14259	FBgn0039483
CG14275	FBgn0032022
CG14301	FBgn0038632
CG14304	FBgn0038629
CG14367	FBgn0038170
CG1440	FBgn0030038
CG14408	FBgn0030581
CG14414	FBgn0030571
CG14419	FBgn0029639
CG14440	FBgn0029894
CG14567	FBgn0037126
CG14642	FBgn0037222
CG14683	FBgn0037822
CG14687	FBgn0037835
CG14694	FBgn0037845
CG14696	FBgn0037853
CG14752	FBgn0033307
CG14762	FBgn0033250
CG14770	FBgn0029573
CG14787	FBgn0027793
CG14864	FBgn0038311
CG14961	FBgn0035439
CG14963	FBgn0035409
CG14984	FBgn0035480
CG15012	FBgn0035528
CG15020	FBgn0035543
CG15021	FBgn0035544
CG15046	FBgn0030927
CG15080	FBgn0034391
CG15097	FBgn0034396
CG15117	FBgn0034417
CG15120	FBgn0034454
CG15155	FBgn0032669
CG15196	FBgn0030296
CG15203	FBgn0030261
CG15210	FBgn0040850
CG15213	FBgn0040843
CG15293	FBgn0028526
CG1532	FBgn0031143
CG15368	FBgn0030104
CG15369	FBgn0030105
CG15394	FBgn0250835
CG15412	FBgn0031528
CG15414	FBgn0031542
CG15439	FBgn0031606
CG1544	FBgn0039827
CG15445	FBgn0031161
CG15506	FBgn0039686
CG15529	FBgn0039748
CG15544	FBgn0039804
CG15629	FBgn0031630
CG15695	FBgn0038832
CG15706	FBgn0034093
CG1572	FBgn0030309
CG15739	FBgn0030347
CG1578	FBgn0030336
CG15861	FBgn0035084
CG15870	FBgn0033798
CG15877	FBgn0035337
CG15922	FBgn0040575
CG1598	FBgn0033191
CG1637	FBgn0030245
CG16704	FBgn0031558
CG16713	FBgn0031560
CG16717	FBgn0036028
CG16721	FBgn0029820
CG16739	FBgn0034505
CG1674	FBgn0039897
CG16743	FBgn0032322
CG16753	FBgn0035393
CG16772	FBgn0032835
CG16786	FBgn0034974
CG16787	FBgn0034940
CG16820	FBgn0032495
CG16896	FBgn0035073
CG16935	FBgn0033883
CG16978	FBgn0040972
CG16985	FBgn0035355
CG16989	FBgn0025621
CG17005	FBgn0032109
CG17026	FBgn0036550
CG17107	FBgn0032281
CG17129	FBgn0035151
CG17167	FBgn0039941
CG17190	FBgn0038761
CG17193	FBgn0040571
CG17266	FBgn0033089
CG17294	FBgn0032032
CG17298	FBgn0038879
CG17549	FBgn0032774
CG17600	FBgn0031195
CG17684	FBgn0263780
CG17707	FBgn0025835
CG1774	FBgn0039856
CG17746	FBgn0035425
CG17754	FBgn0030114
CG17839	FBgn0036454
CG1792	FBgn0039860
CG17928	FBgn0032603
CG17974	FBgn0034624
CG18081	FBgn0036537
CG18135	FBgn0036837
CG18302	FBgn0032266
CG18304	FBgn0031869
CG18467	FBgn0034218
CG18507	FBgn0028527
CG18528	FBgn0039189
CG18547	FBgn0037973
CG18563	FBgn0032639
CG18598	FBgn0038589
CG18628	FBgn0036091
CG18641	FBgn0031426
CG18731	FBgn0042213
CG1894	FBgn0039585
CG1902	FBgn0033434
CG1943	FBgn0037468
CG2003	FBgn0039886
CG2065	FBgn0033204
CG2147	FBgn0030025
CG2150	FBgn0003065
CG2201	FBgn0032955
CG2218	FBgn0039767
CG2224	FBgn0039773
CG2225	FBgn0032957
CG2493	FBgn0032864
CG2681	FBgn0024997
CG2841	FBgn0003159
CG2961	FBgn0030187
CG30026	FBgn0050026
CG30050	FBgn0050050
CG30082	FBgn0050082
CG30083	FBgn0050083
CG30091	FBgn0050091
CG30098	FBgn0050098
CG30109	FBgn0050109
CG30151	FBgn0050151
CG30158	FBgn0050158
CG30159	FBgn0050159
CG30192	FBgn0050192
CG30197	FBgn0050197
CG30281	FBgn0050281
CG30289	FBgn0050289
CG30291	FBgn0050291
CG30344	FBgn0050344
CG30377	FBgn0050377
CG30380	FBgn0050380
CG30392	FBgn0050392
CG30423	FBgn0050423
CG30427	FBgn0043792
CG30440	FBgn0050440
CG30460	FBgn0050460
CG30485	FBgn0050485
CG3078	FBgn0023524
CG3088	FBgn0036015
CG3097	FBgn0029804
CG31029	FBgn0051029
CG31038	FBgn0051038
CG31100	FBgn0051100
CG31103	FBgn0051103
CG31126	FBgn0051126
CG31140	FBgn0051140
CG31142	FBgn0047114
CG3117	FBgn0031471
CG31176	FBgn0051176
CG3119	FBgn0031466
CG31191	FBgn0051191
CG31205	FBgn0051205
CG31207	FBgn0051207
CG31220	FBgn0051220
CG31321	FBgn0051321
CG31323	FBgn0051323
CG31436	FBgn0051436
CG31549	FBgn0051549
CG31606	FBgn0051606
CG31627	FBgn0051627
CG31636	FBgn0051636
CG31638	FBgn0051638
CG31643	FBgn0051643
CG31663	FBgn0051663
CG31674	FBgn0051674
CG31675	FBgn0051675
CG31676	FBgn0051676
CG31688	FBgn0263355
CG31717	FBgn0051717
CG31778	FBgn0051778
CG31809	FBgn0051809
CG31817	FBgn0028899
CG31862	FBgn0051862
CG31886	FBgn0032079
CG31909	FBgn0051909
CG3191	FBgn0023525
CG31937	FBgn0031360
CG31955	FBgn0051955
CG3198	FBgn0029887
CG31997	FBgn0051997
CG31999	FBgn0051999
CG32036	FBgn0052036
CG32037	FBgn0052037
CG32091	FBgn0052091
CG32102	FBgn0052102
CG32187	FBgn0052187
CG32195	FBgn0052195
CG32196	FBgn0052196
CG32204	FBgn0052204
CG32228	FBgn0052228
CG3223	FBgn0037538
CG32259	FBgn0052259
CG32260	FBgn0052260
CG32266	FBgn0052266
CG32267	FBgn0052267
CG32281	FBgn0052281
CG32344	FBgn0052344
CG32369	FBgn0052369
CG32373	FBgn0052373
CG32425	FBgn0052425
CG3246	FBgn0031538
CG32473	FBgn0052473
CG32512	FBgn0052512
CG32645	FBgn0052645
CG32650	FBgn0052650
CG32683	FBgn0052683
CG32694	FBgn0052694
CG32695	FBgn0052695
CG3270	FBgn0033093
CG32795	FBgn0040384
CG32809	FBgn0023531
CG3308	FBgn0038877
CG33093	FBgn0053093
CG33143	FBgn0053143
CG33181	FBgn0053181
CG33229	FBgn0053229
CG33252	FBgn0053252
CG33281	FBgn0053281
CG33296	FBgn0053296
CG33307	FBgn0053307
CG33332	FBgn0067629
CG3337	FBgn0038871
CG33462	FBgn0053462
CG33469	FBgn0053469
CG33474	FBgn0053474
CG33506	FBgn0053506
CG33523	FBgn0053523
CG3368	FBgn0039508
CG33784	FBgn0053784
CG33939	FBgn0047095
CG3397	FBgn0037975
CG34015	FBgn0054015
CG3402	FBgn0035148
CG34054	FBgn0054054
CG3408	FBgn0036008
CG34159	FBgn0085188
CG34256	FBgn0085285
CG34281	FBgn0085310
CG34296	FBgn0085325
CG3434	FBgn0036000
CG34353	FBgn0085382
CG3436	FBgn0031229
CG34367	FBgn0085396
CG34398	FBgn0085427
CG34404	FBgn0085433
CG3513	FBgn0031559
CG3527	FBgn0029714
CG3552	FBgn0035999
CG3558	FBgn0025681
CG3568	FBgn0029710
CG3589	FBgn0035065
CG3597	FBgn0031417
CG3603	FBgn0029648
CG3609	FBgn0031418
CG3618	FBgn0037028
CG3635	FBgn0032981
CG3699	FBgn0040349
CG3700	FBgn0034796
CG3703	FBgn0040348
CG3713	FBgn0040343
CG3760	FBgn0022343
CG3770	FBgn0035085
CG3777	FBgn0024989
CG3829	FBgn0035091
CG3857	FBgn0023520
CG3880	FBgn0035057
CG3902	FBgn0036824
CG3961	FBgn0036821
CG4017	FBgn0032143
CG40191	FBgn0058191
CG40298	FBgn0058298
CG40470	FBgn0058470
CG40485	FBgn0069973
CG4080	FBgn0035983
CG4098	FBgn0036648
CG4101	FBgn0025558
CG4115	FBgn0038017
CG4210	FBgn0038302
CG42237	FBgn0250862
CG42246	FBgn0259098
CG42259	FBgn0266569
CG42322	FBgn0259222
CG42327	FBgn0259227
CG42329	FBgn0259229
CG42366	FBgn0259712
CG4250	FBgn0034761
CG42524	FBgn0260429
CG42541	FBgn0260658
CG42598	FBgn0260997
CG42663	FBgn0261545
CG4269	FBgn0034741
CG42749	FBgn0261803
CG42752	FBgn0261806
CG42784	FBgn0263354
CG42788	FBgn0261859
CG42807	FBgn0261989
CG4306	FBgn0036787
CG43102	FBgn0262562
CG43103	FBgn0262563
CG43373	FBgn0263131
CG43658	FBgn0263706
CG43759	FBgn0264090
CG43783	FBgn0264305
CG43861	FBgn0264443
CG43902	FBgn0264503
CG44002	FBgn0264744
CG44014	FBgn0264776
CG4404	FBgn0030432
CG44085	FBgn0264894
CG44242	FBgn0265177
CG44247	FBgn0265182
CG4462	FBgn0038752
CG4476	FBgn0035969
CG44838	FBgn0266101
CG4502	FBgn0031896
CG45263	FBgn0266801
CG4572	FBgn0038738
CG4611	FBgn0035591
CG4660	FBgn0029839
CG4678	FBgn0030778
CG4679	FBgn0033816
CG4702	FBgn0037992
CG4716	FBgn0033820
CG4733	FBgn0038744
CG4741	FBgn0035040
CG4757	FBgn0027584
CG4880	FBgn0030803
CG4914	FBgn0036436
CG4950	FBgn0036587
CG4968	FBgn0032214
CG5002	FBgn0034275
CG5080	FBgn0031313
CG5112	FBgn0039341
CG5126	FBgn0031320
CG5162	FBgn0030828
CG5167	FBgn0038038
CG5171	FBgn0031907
CG5172	FBgn0030830
CG5174	FBgn0034345
CG5188	FBgn0032247
CG5191	FBgn0038803
CG5245	FBgn0038047
CG5254	FBgn0040383
CG5255	FBgn0038485
CG5262	FBgn0036988
CG5281	FBgn0037902
CG5323	FBgn0034362
CG5326	FBgn0038983
CG5335	FBgn0034365
CG5355	FBgn0032242
CG5376	FBgn0038977
CG5386	FBgn0038945
CG5421	FBgn0032434
CG5439	FBgn0032476
CG5493	FBgn0034364
CG5515	FBgn0039163
CG5555	FBgn0038686
CG5608	FBgn0038058
CG5612	FBgn0039529
CG5618	FBgn0036975
CG5653	FBgn0035943
CG5676	FBgn0032200
CG5697	FBgn0038846
CG5707	FBgn0026593
CG5721	FBgn0034315
CG5726	FBgn0034313
CG5731	FBgn0032192
CG5828	FBgn0031682
CG5849	FBgn0038897
CG5853	FBgn0032167
CG5854	FBgn0039130
CG5888	FBgn0028523
CG5895	FBgn0036560
CG5902	FBgn0039136
CG5938	FBgn0046247
CG5953	FBgn0032587
CG5966	FBgn0029831
CG5973	FBgn0031914
CG6023	FBgn0030912
CG6040	FBgn0038679
CG6055	FBgn0031918
CG6094	FBgn0032261
CG6126	FBgn0038407
CG6136	FBgn0038332
CG6153	FBgn0032445
CG6225	FBgn0038072
CG6282	FBgn0035914
CG6310	FBgn0036121
CG6321	FBgn0036117
CG6340	FBgn0030648
CG6356	FBgn0039178
CG6398	FBgn0030870
CG6435	FBgn0034165
CG6465	FBgn0037818
CG6472	FBgn0034166
CG6553	FBgn0033880
CG6565	FBgn0032513
CG6567	FBgn0037842
CG6610	FBgn0035675
CG6621	FBgn0037855
CG6638	FBgn0035911
CG6656	FBgn0038912
CG6664	FBgn0036685
CG6675	FBgn0032973
CG6686	FBgn0032388
CG6689	FBgn0037877
CG6701	FBgn0033889
CG6739	FBgn0031926
CG6749	FBgn0036040
CG6753	FBgn0038070
CG6805	FBgn0034179
CG6836	FBgn0036834
CG6878	FBgn0036488
CG6912	FBgn0038290
CG6923	FBgn0037944
CG6951	FBgn0036959
CG6961	FBgn0030959
CG6972	FBgn0039008
CG6980	FBgn0039228
CG7031	FBgn0039027
CG7059	FBgn0038957
CG7084	FBgn0038938
CG7099	FBgn0032517
CG7110	FBgn0032521
CG7130	FBgn0037151
CG7133	FBgn0037150
CG7191	FBgn0031945
CG7299	FBgn0032282
CG7332	FBgn0030973
CG7365	FBgn0036939
CG7378	FBgn0030976
CG7382	FBgn0031708
CG7407	FBgn0037134
CG7408	FBgn0036765
CG7484	FBgn0036745
CG7497	FBgn0036742
CG7523	FBgn0038533
CG7611	FBgn0037094
CG7627	FBgn0032026
CG7632	FBgn0037071
CG7694	FBgn0038627
CG7714	FBgn0038645
CG7720	FBgn0038652
CG7741	FBgn0033615
CG7747	FBgn0034109
CG7768	FBgn0036415
CG7778	FBgn0032025
CG7857	FBgn0026738
CG7860	FBgn0030653
CG7896	FBgn0039728
CG8001	FBgn0035268
CG8003	FBgn0036096
CG8004	FBgn0036920
CG8031	FBgn0038110
CG8034	FBgn0031011
CG8066	FBgn0038243
CG8086	FBgn0032010
CG8128	FBgn0030668
CG8142	FBgn0030871
CG8157	FBgn0034010
CG8180	FBgn0034021
CG8192	FBgn0034030
CG8206	FBgn0030679
CG8209	FBgn0035830
CG8229	FBgn0033356
CG8298	FBgn0033673
CG8300	FBgn0029937
CG8301	FBgn0037717
CG8312	FBgn0037720
CG8314	FBgn0034057
CG8320	FBgn0034059
CG8323	FBgn0033903
CG8343	FBgn0040502
CG8360	FBgn0032001
CG8441	FBgn0034086
CG8460	FBgn0031996
CG8531	FBgn0033918
CG8539	FBgn0035791
CG8578	FBgn0030699
CG8630	FBgn0038130
CG8635	FBgn0033317
CG8654	FBgn0034479
CG8745	FBgn0036381
CG8757	FBgn0036380
CG8858	FBgn0033698
CG8944	FBgn0030680
CG8993	FBgn0035334
CG9004	FBgn0035336
CG9016	FBgn0031751
CG9029	FBgn0031746
CG9062	FBgn0033607
CG9240	FBgn0030669
CG9328	FBgn0032886
CG9331	FBgn0032889
CG9344	FBgn0034564
CG9377	FBgn0032507
CG9391	FBgn0037063
CG9400	FBgn0030562
CG9451	FBgn0036876
CG9471	FBgn0037749
CG9485	FBgn0034618
CG9497	FBgn0031800
CG9498	FBgn0031801
CG9512	FBgn0030593
CG9518	FBgn0030590
CG9521	FBgn0030588
CG9578	FBgn0031094
CG9588	FBgn0038166
CG9616	FBgn0038214
CG9667	FBgn0037550
CG9689	FBgn0030159
CG9691	FBgn0030160
CG9701	FBgn0036659
CG9733	FBgn0039759
CG9743	FBgn0039756
CG9812	FBgn0034860
CG9813	FBgn0038143
CG9849	FBgn0034803
CG9922	FBgn0038196
CG9928	FBgn0032472
CG9953	FBgn0035726
Charon	FBgn0031317
chas	FBgn0263258
CheA7a	FBgn0029948
CHES-1-like	FBgn0029504
chinmo	FBgn0086758
CHKov1	FBgn0045761
chn	FBgn0015371
Cht11	FBgn0029913
Cht2	FBgn0022702
Cht6	FBgn0263132
Cht7	FBgn0035398
ci	FBgn0004859
Ciao1	FBgn0033972
CIAPIN1	FBgn0001977
cib	FBgn0026084
Cip4	FBgn0035533
Cirl	FBgn0033313
ckd	FBgn0035427
CkIIalpha-i3	FBgn0025676
Cks30A	FBgn0010314
Cks85A	FBgn0037613
Clc	FBgn0024814
ClC-b	FBgn0033755
CLS	FBgn0039360
clu	FBgn0034087
Cmpk	FBgn0290421
CngA	FBgn0261612
CngB	FBgn0266346
Cngl	FBgn0263257
cni	FBgn0000339
Cnx99A	FBgn0015622
Col4a1	FBgn0000299
comm2	FBgn0041160
conu	FBgn0039994
conv	FBgn0261269
Coq6	FBgn0031713
Coq9	FBgn0050493
cora	FBgn0010434
Corp	FBgn0030028
Cox10	FBgn0032222
Cox11	FBgn0051648
COX4	FBgn0032833
Cp19	FBgn0000358
Cpr	FBgn0015623
Cpr11A	FBgn0030394
Cpr47Ee	FBgn0033602
Cpr47Ef	FBgn0033603
Cpr49Aa	FBgn0050045
Cpr49Ae	FBgn0033728
Cpr49Af	FBgn0033729
Cpr49Ag	FBgn0033730
Cpr50Ca	FBgn0033867
Cpr51A	FBgn0033942
Cpr60D	FBgn0050163
Cpr62Bb	FBgn0035280
Cpr62Bc	FBgn0035281
Cpr64Aa	FBgn0035510
Cpr66D	FBgn0052029
Cpr67B	FBgn0035985
Cpr73D	FBgn0036680
Cpr76Bc	FBgn0036880
Cpr76Bd	FBgn0036881
Cpr97Ea	FBgn0039480
Cpsf5	FBgn0288470
Cpsf6	FBgn0035872
Cralbp	FBgn0035636
CrebA	FBgn0004396
CREG	FBgn0025456
Crg-1	FBgn0021738
CRIF	FBgn0037102
Crk	FBgn0024811
CRMP	FBgn0023023
crok	FBgn0032421
Crys	FBgn0005664
Crz	FBgn0013767
Cse1	FBgn0022213
CSN3	FBgn0027055
CSN4	FBgn0027054
CSN5	FBgn0027053
CSN7	FBgn0028836
csw	FBgn0000382
CtIP	FBgn0036991
Ctl1	FBgn0035523
Ctl2	FBgn0039637
Ctns	FBgn0039045
Ctr1A	FBgn0062413
Ctr9	FBgn0035205
ctrip	FBgn0260794
CtsK1	FBgn0250848
CtsL1	FBgn0013770
CtsL3	FBgn0037396
cu	FBgn0261808
Cul3	FBgn0261268
cwo	FBgn0259938
Cyp12a5	FBgn0038680
Cyp12c1	FBgn0036806
Cyp28d2	FBgn0031688
Cyp305a1	FBgn0036910
Cyp317a1	FBgn0033982
cyp33	FBgn0028382
Cyp4aa1	FBgn0034053
Cyp4ac1	FBgn0031693
Cyp4ac2	FBgn0031694
Cyp4c3	FBgn0015032
Cyp4d20	FBgn0035344
Cyp4d8	FBgn0015033
Cyp4e3	FBgn0015035
Cyp4s3	FBgn0030615
Cyp6a13	FBgn0033304
Cyp6a17	FBgn0015714
Cyp6a23	FBgn0033978
Cyp6d4	FBgn0039006
Cyp6d5	FBgn0038194
Cyp6g1	FBgn0025454
Cyp6w1	FBgn0033065
Cyp9h1	FBgn0033775
Cys	FBgn0004629
CysRS-m	FBgn0033900
cyst	FBgn0032796
cysu	FBgn0038511
D2hgdh	FBgn0023507
Dab	FBgn0000414
dachs	FBgn0262029
dar1	FBgn0263239
DAT	FBgn0034136
Datp	FBgn0287788
daw	FBgn0031461
dbr	FBgn0067779
Dcp-1	FBgn0010501
Dcr-2	FBgn0034246
DCTN1-p150	FBgn0001108
Def	FBgn0010385
del	FBgn0086251
Delta	FBgn0000463
Dgat2	FBgn0033215
Dhfr	FBgn0004087
Diap2	FBgn0015247
dind	FBgn0286828
DIP-alpha	FBgn0052791
Dip-B	FBgn0000454
DIP-beta	FBgn0259245
Dip-C	FBgn0000455
dl	FBgn0260632
dlg1	FBgn0001624
Dlg5	FBgn0032363
Dlic	FBgn0030276
dlp	FBgn0041604
dlt	FBgn0024510
Dmtn	FBgn0037443
Dnaaf5	FBgn0288976
DnaJ-H	FBgn0032474
DNAlig3	FBgn0286075
DNaseII	FBgn0000477
dnc	FBgn0000479
Dnz1	FBgn0027453
dock	FBgn0010583
DopEcR	FBgn0035538
dos	FBgn0016794
DppIII	FBgn0037580
dpr2	FBgn0261871
DptB	FBgn0034407
Drat	FBgn0033188
drd	FBgn0260006
Drice	FBgn0019972
Drl-2	FBgn0033791
Dro	FBgn0010388
Dronc	FBgn0026404
Drs	FBgn0283461
Drsl3	FBgn0052283
Drsl4	FBgn0052282
dsb	FBgn0035290
Dso1	FBgn0040653
Dsor1	FBgn0010269
dsx	FBgn0000504
Duox	FBgn0283531
Dus3	FBgn0032819
dwg	FBgn0000520
dysc	FBgn0264006
dyw	FBgn0000092
Eaat2	FBgn0026438
Eaf	FBgn0033166
east	FBgn0261954
ebd2	FBgn0037076
Echs1	FBgn0033879
ect	FBgn0000451
Edc3	FBgn0036735
edin	FBgn0052185
Efr	FBgn0029849
egh	FBgn0001404
egr	FBgn0033483
eIF2beta	FBgn0004926
eIF3i	FBgn0015834
eIF3k	FBgn0034654
eIF3l	FBgn0036258
eIF4E3	FBgn0265089
eIF4H1	FBgn0262734
Eip78C	FBgn0004865
Ekar	FBgn0039916
elav	FBgn0260400
elg1	FBgn0036574
Elp2	FBgn0033540
Elp4	FBgn0031711
ema	FBgn0038427
EMC2A	FBgn0038462
emei	FBgn0036133
ena	FBgn0000578
EndoG	FBgn0289744
Ent1	FBgn0031250
Ent3	FBgn0036319
Epac	FBgn0085421
Est-Q	FBgn0037090
Esyt2	FBgn0266758
et	FBgn0031055
ewg	FBgn0005427
Exd2	FBgn0037901
Exn	FBgn0261547
exp	FBgn0033668
f-cup	FBgn0028487
FarO	FBgn0023550
Fas2	FBgn0000635
Fatp1	FBgn0267828
fau	FBgn0266451
Fbp1	FBgn0000639
Fbp2	FBgn0000640
Fbxl4	FBgn0030555
Fdx1	FBgn0011769
Fdx2	FBgn0035529
Fem-1	FBgn0034542
fest	FBgn0034435
FipoQ	FBgn0039667
firl	FBgn0032405
fj	FBgn0000658
Fkbp39	FBgn0013269
flip	FBgn0037229
Flo1	FBgn0024754
flr	FBgn0260049
Fmo-2	FBgn0033079
FMRFa	FBgn0000715
fng	FBgn0011591
fok	FBgn0263773
Fpps	FBgn0025373
frj	FBgn0031815
fry	FBgn0016081
fs(1)K10	FBgn0000810
Fs(2)Ket	FBgn0262743
fs(2)ltoPP43	FBgn0004811
fusl	FBgn0031702
fwe	FBgn0261722
GAA1	FBgn0029818
Gadd45	FBgn0033153
galectin	FBgn0031213
galla-2	FBgn0036107
Galphaq	FBgn0004435
GalT1	FBgn0053145
Gart	FBgn0000053
garz	FBgn0264560
Gasp	FBgn0026077
gb	FBgn0039487
Gbp2	FBgn0034200
Gbp3	FBgn0039031
GC	FBgn0035245
Gclc	FBgn0040319
geko	FBgn0020300
Gfat1	FBgn0287209
gfzf	FBgn0250732
Ggamma30A	FBgn0267252
GIIIspla2	FBgn0030013
GILT2	FBgn0039099
GILT3	FBgn0039098
gish	FBgn0250823
gkt	FBgn0260817
gl	FBgn0004618
GLaz	FBgn0033799
Gli	FBgn0001987
Glut1	FBgn0264574
Glut4EF	FBgn0267336
Glyp	FBgn0004507
Glys	FBgn0266064
GNBP-like3	FBgn0034511
GNBP1	FBgn0040323
GNBP2	FBgn0040322
Gnmt	FBgn0038074
Gnpnat	FBgn0039690
gol	FBgn0004919
Gp210	FBgn0266580
Gpb5	FBgn0063368
Gpdh1	FBgn0001128
Gpo1	FBgn0022160
Gprk1	FBgn0260798
Grik	FBgn0038840
Grip	FBgn0029830
grk	FBgn0001137
GrlHz	FBgn0034804
grnd	FBgn0032682
grsm	FBgn0040493
GstD1	FBgn0001149
GstD2	FBgn0010038
GstD9	FBgn0038020
GstE1	FBgn0034335
GstE13	FBgn0033381
GstE14	FBgn0033817
GstE5	FBgn0063495
GstS1	FBgn0010226
GV1	FBgn0027790
Gyc89Db	FBgn0038436
Had1	FBgn0286508
haf	FBgn0261509
hang	FBgn0026575
Hat1	FBgn0037376
Hayan	FBgn0030925
hbs	FBgn0287864
HBS1	FBgn0042712
HDAC11	FBgn0051119
HDAC4	FBgn0041210
Hdc	FBgn0005619
Hel25E	FBgn0014189
Hen1	FBgn0033686
Herp	FBgn0031950
Hex-A	FBgn0001186
hfp	FBgn0028577
hgo	FBgn0040211
hid	FBgn0003997
HipHop	FBgn0036815
HisCl1	FBgn0037950
HisRS	FBgn0027087
Hk	FBgn0263220
hlk	FBgn0010482
HmgD	FBgn0004362
Hmgs	FBgn0010611
Hmt-1	FBgn0038376
Hn	FBgn0001208
Ho	FBgn0037933
hoe1	FBgn0041150
hoe2	FBgn0031649
holn1	FBgn0032250
Hou	FBgn0030944
Hph	FBgn0264785
hpo	FBgn0261456
Hr83	FBgn0037436
Hrb87F	FBgn0004237
hrm	FBgn0033028
Hrs	FBgn0031450
hry	FBgn0001168
Hsp23	FBgn0001224
Hsp67Ba	FBgn0001227
Hsp67Bc	FBgn0001229
hth	FBgn0001235
hui	FBgn0033968
Hus1-like	FBgn0026417
hwt	FBgn0264542
hyx	FBgn0037657
ICA69	FBgn0037050
Icmt	FBgn0036336
ics	FBgn0028546
Idgf1	FBgn0020416
Idgf2	FBgn0020415
Idgf3	FBgn0020414
Idh3b	FBgn0038922
IFT54	FBgn0038221
ihog	FBgn0031872
IKKbeta	FBgn0024222
Ilp2	FBgn0036046
Ilp3	FBgn0044050
Ilp5	FBgn0044048
IM33	FBgn0031561
Imp	FBgn0285926
ImpL1	FBgn0001256
inaE	FBgn0261244
inc	FBgn0025394
ine	FBgn0011603
InR	FBgn0283499
insv	FBgn0031434
IntS10	FBgn0035462
Invadolysin	FBgn0086359
IP3K1	FBgn0032147
Ip6k	FBgn0034644
Ipo9	FBgn0037894
Irc	FBgn0038465
Iris	FBgn0031305
Irk3	FBgn0032706
IRSp53	FBgn0052082
IscU	FBgn0037637
Ist1	FBgn0035715
ItgaPS5	FBgn0034880
Iyd	FBgn0286980
jbug	FBgn0289650
Jhbp1	FBgn0037290
Jhbp11	FBgn0039485
Jhbp12	FBgn0039203
Jhbp13	FBgn0032494
Jhbp14	FBgn0027586
Jhbp5	FBgn0038395
Jhbp7	FBgn0039297
Jheh1	FBgn0010053
jim	FBgn0027339
jtb	FBgn0034126
jumu	FBgn0015396
jvl	FBgn0263929
kar	FBgn0001296
Kcmf1	FBgn0037655
Kdm5	FBgn0031759
kek5	FBgn0031016
ken	FBgn0011236
key	FBgn0041205
KFase	FBgn0287695
kin17	FBgn0024887
kkv	FBgn0001311
klar	FBgn0001316
knrl	FBgn0001323
koi	FBgn0265003
kra	FBgn0250753
kraken	FBgn0020545
KrT95D	FBgn0020647
kumpel	FBgn0250757
kune	FBgn0033032
l(1)G0196	FBgn0027279
l(1)G0469	FBgn0040153
l(2)34Fc	FBgn0261534
l(2)34Fd	FBgn0261535
l(2)37Bb	FBgn0002021
l(2)37Cd	FBgn0086445
l(2)k14505	FBgn0021856
l(3)72Dp	FBgn0263607
l(3)72Dr	FBgn0263608
L2HGDH	FBgn0032729
Lac	FBgn0010238
Lamtor4	FBgn0035469
LanA	FBgn0002526
larp	FBgn0261618
Lcp1	FBgn0002531
Leash	FBgn0037856
lectin-24Db	FBgn0040102
lft	FBgn0032230
Lim1	FBgn0026411
Lime	FBgn0033458
Lint-1	FBgn0030274
Lint-O	FBgn0024993
List	FBgn0034381
Listericin	FBgn0033593
Lk	FBgn0028418
Lk6	FBgn0017581
lmd	FBgn0039039
Lmpt	FBgn0261565
lncRNA:CR13130	FBgn0040965
lncRNA:CR31781	FBgn0051781
lncRNA:CR33942	FBgn0062961
lncRNA:CR33948	FBgn0063083
lncRNA:CR43242	FBgn0262887
lncRNA:CR45112	FBgn0266587
lncRNA:mimi	FBgn0051451
Lnk	FBgn0028717
loaf	FBgn0036202
lola	FBgn0283521
loqs	FBgn0032515
lov	FBgn0266129
lovit	FBgn0267429
Lpin	FBgn0263593
LRP1	FBgn0053087
Lrr47	FBgn0010398
Lsm11	FBgn0033450
lsn	FBgn0260940
Lsp1gamma	FBgn0002564
Lst	FBgn0034140
Ltn1	FBgn0262517
LUBEL	FBgn0031857
m-cup	FBgn0038488
M7BP	FBgn0263077
mAChR-A	FBgn0000037
Mad1	FBgn0026326
Mal-B2	FBgn0032382
mam	FBgn0002643
Marf	FBgn0029870
mars	FBgn0033845
MCPH1	FBgn0260959
Mcr	FBgn0267488
Mct1	FBgn0023549
mdlc	FBgn0038772
Mdr65	FBgn0004513
Mec2	FBgn0030993
MED11	FBgn0036811
MED16	FBgn0034707
MED19	FBgn0036761
MED20	FBgn0013531
MED27	FBgn0037359
Mef2	FBgn0011656
mEFG1	FBgn0263133
mEFTs	FBgn0032646
mEFTu1	FBgn0024556
mei-P26	FBgn0026206
mei-S332	FBgn0002715
melt	FBgn0023001
Meltrin	FBgn0265140
meng	FBgn0031855
MESR6	FBgn0036846
Mf	FBgn0038294
mfas	FBgn0260745
MFS15	FBgn0034392
MFS3	FBgn0031307
MFS9	FBgn0038799
Mgat1	FBgn0034521
Mical	FBgn0053208
Mip	FBgn0036713
miple2	FBgn0029002
Mipp1	FBgn0026061
Mlp60A	FBgn0259209
mmy	FBgn0259749
mnb	FBgn0259168
mnd	FBgn0002778
Mnr	FBgn0052521
Mnt	FBgn0023215
mod(mdg4)	FBgn0002781
Moe	FBgn0011661
mol	FBgn0086711
Mp	FBgn0260660
MP1	FBgn0027930
Mp20	FBgn0002789
Mpp6	FBgn0032921
Mppe	FBgn0259985
MRG15	FBgn0027378
Mrgn1	FBgn0030514
mRpL12	FBgn0011787
mRpL13	FBgn0032720
mRpL17	FBgn0035122
mRpL18	FBgn0026741
mRpL19	FBgn0037608
mRpL20	FBgn0036335
mRpL21	FBgn0036853
mRpL23	FBgn0035335
mRpL24	FBgn0031651
mRpL32	FBgn0039835
mRpL33	FBgn0040907
mRpL35	FBgn0038923
mRpL39	FBgn0036462
mRpL41	FBgn0034001
mRpL42	FBgn0033480
mRpL44	FBgn0037330
mRpL46	FBgn0035272
mRpL47	FBgn0014023
mRpL48	FBgn0031357
mRpL9	FBgn0038319
mRpS16	FBgn0033907
mRpS26	FBgn0036774
mRpS28	FBgn0034361
mRpS30	FBgn0030692
mRpS31	FBgn0036557
mRpS35	FBgn0035374
mrva	FBgn0035763
Ms	FBgn0011581
Msh6	FBgn0036486
Msp300	FBgn0261836
MTA1-like	FBgn0027951
mth	FBgn0023000
Mthfs	FBgn0085453
mthl2	FBgn0035623
mthl3	FBgn0028956
mthl4	FBgn0034219
mthl5	FBgn0037960
mthl8	FBgn0052475
mthl9	FBgn0035131
Mtk	FBgn0014865
Mtmr6	FBgn0028497
MtnA	FBgn0002868
MtnD	FBgn0053192
Mul1	FBgn0035483
mura	FBgn0037705
mus304	FBgn0002901
mwh	FBgn0264272
mxt	FBgn0031637
Myc	FBgn0262656
Myd88	FBgn0033402
myo	FBgn0026199
Myo10A	FBgn0263705
Myo28B1	FBgn0040299
Naa20A	FBgn0031043
nAChRalpha5	FBgn0028875
nAChRalpha6	FBgn0032151
Nadk1a	FBgn0033853
Naglu	FBgn0014417
nahoda	FBgn0034797
Naprt	FBgn0031589
natalisin	FBgn0085417
Naxd	FBgn0036848
naz	FBgn0286852
ND-51L1	FBgn0034251
ND-ACP	FBgn0011361
ND-B15	FBgn0033961
ND-B17	FBgn0001989
Ndg	FBgn0026403
nec	FBgn0002930
nej	FBgn0261617
neo	FBgn0039704
Nep7	FBgn0039564
Nepl10	FBgn0033742
Nepl18	FBgn0039611
Nepl4	FBgn0031805
Neurochondrin	FBgn0037447
Nf1	FBgn0015269
Nha1	FBgn0031865
Nha2	FBgn0263390
Nhe2	FBgn0040297
NijC	FBgn0038079
NimB1	FBgn0027929
NimB2	FBgn0028543
NimC1	FBgn0259896
NimC4	FBgn0260011
ninaD	FBgn0002939
ninaE	FBgn0002940
Nipsnap	FBgn0030724
nito	FBgn0027548
NLaz	FBgn0053126
Nmda1	FBgn0013305
Nmdmc	FBgn0010222
Nmnat	FBgn0039254
Nmt	FBgn0020392
Nna1	FBgn0265726
NO66	FBgn0266570
Noa36	FBgn0026400
nonA	FBgn0004227
nord	FBgn0050418
norpA	FBgn0262738
Nost	FBgn0259734
Npc2h	FBgn0039801
Nph	FBgn0039735
Npl4	FBgn0039348
Ns4	FBgn0032882
Nt5c	FBgn0033426
ntc	FBgn0035461
Nthl1	FBgn0032907
NtR	FBgn0029147
Nuak	FBgn0262617
Nubpl	FBgn0032986
NUCB1	FBgn0052190
nudC	FBgn0021768
Nuf2	FBgn0031886
Nup35	FBgn0030943
Nup37	FBgn0039301
Nxt1	FBgn0028411
oaf	FBgn0011818
Oatp33Ea	FBgn0032433
Oatp33Eb	FBgn0032435
Obp19b	FBgn0031110
Obp44a	FBgn0033268
Obp49a	FBgn0050052
Obp56a	FBgn0034468
Obp56c	FBgn0046879
Obp56e	FBgn0034471
Obp56f	FBgn0043533
Obp57a	FBgn0043535
Obp83cd	FBgn0046878
Obp83g	FBgn0046875
Obp8a	FBgn0030103
Obp99b	FBgn0039685
obst-A	FBgn0031097
obst-E	FBgn0031737
ODA-Dnal1	FBgn0033408
omd	FBgn0038168
Or63a	FBgn0035382
Orai	FBgn0041585
Orcokinin	FBgn0034935
Oscillin	FBgn0031717
Osi12	FBgn0037419
Osi19	FBgn0037429
Osi2	FBgn0037410
Ote	FBgn0266420
OtopLa	FBgn0259994
Oxp	FBgn0034255
p23	FBgn0037728
p24-1	FBgn0030341
p47	FBgn0033179
Paics	FBgn0020513
Paip2	FBgn0038100
pan	FBgn0085432
PAN3	FBgn0035397
papi	FBgn0031401
PAPLA1	FBgn0031990
Papss	FBgn0020389
par-6	FBgn0026192
para	FBgn0285944
Pask	FBgn0034950
Pax	FBgn0041789
Pbgs	FBgn0036271
pbl	FBgn0003041
Pbp45	FBgn0038371
Pcf11	FBgn0264962
pch2	FBgn0051453
Pcif1	FBgn0037021
Pcl	FBgn0003044
Pcp	FBgn0003046
pcx	FBgn0003048
Pde11	FBgn0085370
Pde1c	FBgn0264815
Pde8	FBgn0266377
Pdh	FBgn0011693
Pdhb	FBgn0039635
Pdk1	FBgn0020386
Pdp1	FBgn0016694
peb	FBgn0003053
Pef	FBgn0033529
peg	FBgn0046763
pen-2	FBgn0053198
per	FBgn0003068
Peritrophin-A	FBgn0022770
Pex1	FBgn0013563
Pex11ab	FBgn0034058
Pex11c	FBgn0039068
Pex13	FBgn0033812
Pex19	FBgn0032407
Pfas	FBgn0000052
Pgant5	FBgn0031681
Pgant7	FBgn0030930
Pgm1	FBgn0003076
PGRP-LB	FBgn0037906
PGRP-LF	FBgn0035977
PGRP-SA	FBgn0030310
PGRP-SB1	FBgn0043578
PGRP-SC2	FBgn0043575
PGRP-SD	FBgn0035806
PH4alphaEFB	FBgn0039776
PH4alphaNE1	FBgn0039780
pHCl-1	FBgn0264908
Phm	FBgn0283509
phr	FBgn0003082
Phyhd1	FBgn0037819
PI31	FBgn0033669
Pi3K59F	FBgn0015277
Piezo	FBgn0264953
pim	FBgn0003087
Pino	FBgn0016926
pio	FBgn0020521
pip	FBgn0003089
PIP82	FBgn0024943
pirk	FBgn0034647
Pka-C1	FBgn0000273
Pkc53E	FBgn0003091
Pkc98E	FBgn0003093
Pkcdelta	FBgn0287828
PKD	FBgn0038603
Pkn	FBgn0020621
Plap	FBgn0024314
Plc21C	FBgn0004611
Pld3	FBgn0032923
Plekhm1	FBgn0034694
plh	FBgn0037292
plu	FBgn0003114
PMCA	FBgn0259214
Pms2	FBgn0011660
pn	FBgn0003116
PNPase	FBgn0039846
poe	FBgn0011230
PolE4	FBgn0034726
PolH	FBgn0037141
Pomp	FBgn0032884
pont	FBgn0040078
Pp1alpha-96A	FBgn0003134
Pp4-19C	FBgn0023177
Ppcs	FBgn0261285
Pph13	FBgn0023489
ppk25	FBgn0053349
ppl	FBgn0027945
pr	FBgn0003141
prim	FBgn0034103
prom	FBgn0259210
Prosalpha2	FBgn0086134
Prosalpha3	FBgn0261394
Prosalpha4	FBgn0004066
Prosalpha5	FBgn0016697
Prosalpha6	FBgn0250843
Prosalpha7	FBgn0023175
Prosap	FBgn0040752
Prosbeta1	FBgn0010590
Prosbeta2	FBgn0023174
Prosbeta3	FBgn0026380
Prosbeta4	FBgn0032596
Prosbeta5	FBgn0029134
Prosbeta6	FBgn0002284
Prosbeta7	FBgn0250746
Prp19	FBgn0261119
Prp39	FBgn0039600
prtp	FBgn0030329
Prx2	FBgn0040309
Prx6c	FBgn0033518
ps	FBgn0261552
Psa	FBgn0261243
Psc	FBgn0005624
PSMG1	FBgn0037378
Psn	FBgn0284421
psq	FBgn0263102
pst	FBgn0035770
PTP-ER	FBgn0016641
Ptp99A	FBgn0004369
Ptr	FBgn0262867
puc	FBgn0243512
Pxd	FBgn0004577
pyd	FBgn0262614
pyd3	FBgn0037513
qjt	FBgn0036730
qless	FBgn0051005
qm	FBgn0019662
qsm	FBgn0028622
qvr	FBgn0260499
Rab3-GEF	FBgn0030613
Rab5	FBgn0014010
Rala	FBgn0015286
RanBP3	FBgn0039110
RanGAP	FBgn0003346
raw	FBgn0003209
Rbp1-like	FBgn0030479
Rbp6	FBgn0260943
Rbp9	FBgn0010263
Rcd2	FBgn0037012
rdgA	FBgn0261549
rdgC	FBgn0265959
Rdh1	FBgn0033205
rdhB	FBgn0038946
rdog	FBgn0039644
reb	FBgn0033667
RecQ5	FBgn0027375
ReepA	FBgn0261564
regucalcin	FBgn0030362
Rel	FBgn0014018
repo	FBgn0011701
rept	FBgn0040075
retinin	FBgn0040074
retm	FBgn0031814
retn	FBgn0004795
Rga	FBgn0017550
Rgk1	FBgn0264753
Rgk2	FBgn0085419
Rh2	FBgn0003248
Rh4	FBgn0003250
Rh5	FBgn0014019
rho-6	FBgn0032415
RhoGAP100F	FBgn0039883
RhoGAP71E	FBgn0036518
RhoGEF64C	FBgn0035574
RhoU	FBgn0083940
Rim	FBgn0053547
Rim2	FBgn0031359
RN-tre	FBgn0020620
Rnf11	FBgn0052850
robo1	FBgn0005631
rols	FBgn0041096
roq	FBgn0036621
rost	FBgn0011705
RPA2	FBgn0288834
RpLP2	FBgn0003274
Rpn1	FBgn0028695
Rpn10	FBgn0015283
Rpn11	FBgn0028694
Rpn12	FBgn0028693
Rpn13	FBgn0033886
Rpn2	FBgn0028692
Rpn3	FBgn0261396
Rpn5	FBgn0028690
Rpn6	FBgn0028689
Rpn7	FBgn0028688
Rpn8	FBgn0002787
Rpn9	FBgn0028691
RpS9	FBgn0010408
Rpt1	FBgn0028687
Rpt2	FBgn0015282
Rpt3	FBgn0028686
Rpt4	FBgn0028685
Rpt5	FBgn0028684
Rpt6	FBgn0020369
Rpt6R	FBgn0039788
Rrp40	FBgn0260648
Rsph3	FBgn0052392
rswl	FBgn0034351
Rtel1	FBgn0029798
rtet	FBgn0028468
Rubicon	FBgn0030055
SA1	FBgn0020616
sage	FBgn0037672
salr	FBgn0000287
sano	FBgn0034408
santa-maria	FBgn0025697
Sardh	FBgn0034276
Sarm	FBgn0262579
sas	FBgn0002306
sav	FBgn0053193
sbb	FBgn0285917
Sbp2	FBgn0087039
sca	FBgn0003326
scb	FBgn0286785
schlank	FBgn0040918
Sclp	FBgn0030357
Scox	FBgn0262467
Scp1	FBgn0020908
ScpX	FBgn0015808
scra	FBgn0261385
scramb2	FBgn0035390
scrib	FBgn0263289
scrt	FBgn0004880
Sdc	FBgn0010415
Sdr	FBgn0038279
sdt	FBgn0261873
Sec8	FBgn0266672
SelR	FBgn0267376
SelT	FBgn0031670
Sem1	FBgn0266666
Septin1	FBgn0011710
Septin4	FBgn0259923
Ser	FBgn0004197
Ser7	FBgn0019929
SerRS-m	FBgn0021750
Sesn	FBgn0034897
Set	FBgn0014879
Set8	FBgn0011474
SF2	FBgn0283477
Sf3b5	FBgn0040534
Sf3b6	FBgn0035692
sfl	FBgn0020251
Sgsh	FBgn0038660
Sh	FBgn0003380
shg	FBgn0003391
shi	FBgn0003392
Shmt	FBgn0029823
shop	FBgn0030966
Shrm	FBgn0085408
sicily	FBgn0030352
Sidpn	FBgn0032741
sigmar	FBgn0034894
simj	FBgn0010762
sinu	FBgn0010894
Sirup	FBgn0031971
sit	FBgn0038986
SK	FBgn0029761
Sk2	FBgn0052484
Skel	FBgn0262717
Slc45-1	FBgn0035968
slf	FBgn0287234
Slob	FBgn0264087
smash	FBgn0263346
Smg5	FBgn0019890
smog	FBgn0051660
Smr	FBgn0265523
Smyd4-2	FBgn0036282
SmydA-2	FBgn0036839
SmydA-5	FBgn0033061
SmydA-7	FBgn0034182
SmydA-8	FBgn0053548
Snap29	FBgn0290324
sno	FBgn0265630
Snoo	FBgn0085450
snRNP-U1-70K	FBgn0016978
snsl	FBgn0031646
Snx16	FBgn0034265
Socs36E	FBgn0041184
Sod2	FBgn0010213
Sod3	FBgn0033631
Sodh2	FBgn0022359
sordd1	FBgn0030693
sowah	FBgn0036302
Sox14	FBgn0005612
SP1029	FBgn0263236
SP2353	FBgn0034070
Spc105R	FBgn0037025
speck	FBgn0287831
spen	FBgn0016977
Spg7	FBgn0024992
spi	FBgn0005672
spict	FBgn0032451
spirit	FBgn0030051
Sply	FBgn0010591
Spn	FBgn0010905
spn-B	FBgn0003480
spn-F	FBgn0086362
Spn28Dc	FBgn0031973
Spn42Da	FBgn0265137
Spn42Dd	FBgn0028988
Spn43Aa	FBgn0024294
Spn47C	FBgn0033574
Spn88Eb	FBgn0038299
SPoCk	FBgn0052451
Sps1	FBgn0261270
spt4	FBgn0028683
Sptz	FBgn0037897
spz3	FBgn0031959
spz5	FBgn0035379
Sqor	FBgn0035515
squ	FBgn0267347
Srg1	FBgn0039239
Srp54k	FBgn0010747
Ssb-c31a	FBgn0015299
ssp3	FBgn0032723
stac	FBgn0266719
Start1	FBgn0035028
stj	FBgn0261041
Stlk	FBgn0046692
stops	FBgn0086704
strat	FBgn0032020
stum	FBgn0050263
sturkopf	FBgn0035206
stw	FBgn0286203
Su(P)	FBgn0004465
Su(z)2	FBgn0265623
sug	FBgn0033782
sut1	FBgn0028563
sv	FBgn0005561
Sxl	FBgn0264270
Syb	FBgn0003660
Tab2	FBgn0086358
tadr	FBgn0032911
Taf4	FBgn0010280
Tango2	FBgn0030503
Tango9	FBgn0260744
Tao	FBgn0031030
Taz	FBgn0026619
tbc	FBgn0052506
TBC1D5	FBgn0038129
Tbcb	FBgn0034451
Tdc1	FBgn0259977
tefu	FBgn0045035
Teh4	FBgn0035504
tei	FBgn0000633
Tektin-C	FBgn0035638
Ten-a	FBgn0267001
Tep2	FBgn0041182
TER94	FBgn0286784
tex	FBgn0037569
tfc	FBgn0035199
Tg	FBgn0031975
Theg	FBgn0038921
ths	FBgn0033652
tim	FBgn0014396
Tim23	FBgn0267976
Timp	FBgn0025879
tko	FBgn0003714
Tmem18	FBgn0050051
tmod	FBgn0082582
tobi	FBgn0261575
Toll-6	FBgn0036494
Tollo	FBgn0029114
Tomosyn	FBgn0030412
Topors	FBgn0267351
TotM	FBgn0031701
toy	FBgn0019650
TpnC25D	FBgn0031692
TpnC4	FBgn0033027
TpnC47D	FBgn0010423
TpnC73F	FBgn0010424
TppII	FBgn0020370
Traf4	FBgn0026319
trc	FBgn0003744
Trhn	FBgn0035187
Trissin	FBgn0038343
Trmt6	FBgn0031832
trn	FBgn0010452
trp	FBgn0003861
Trpm	FBgn0265194
Tsf1	FBgn0022355
Tsp3A	FBgn0040334
Tsp42Ea	FBgn0029508
Tsp42Ef	FBgn0033127
Tsp42Ek	FBgn0033133
Tsp42En	FBgn0033135
Tsp74F	FBgn0036769
Tsp96F	FBgn0027865
Tsp97E	FBgn0039465
Ttc1	FBgn0038428
Ttc26	FBgn0038358
Ttc30	FBgn0032470
Ttd14	FBgn0284257
tty	FBgn0015558
tum	FBgn0086356
tut	FBgn0052364
tw	FBgn0086368
TwdlT	FBgn0029170
tws	FBgn0004889
Txl	FBgn0035631
tyn	FBgn0284435
Uba1	FBgn0023143
Uba4	FBgn0032054
UbcE2M	FBgn0035853
Ube3a	FBgn0061469
Ube4B	FBgn0032467
Ubi-p5E	FBgn0086558
Ubi-p63E	FBgn0003943
Ublcp1	FBgn0027526
Ubqn	FBgn0031057
Ubr1	FBgn0030809
Uch	FBgn0010288
Uch-L5	FBgn0011327
Ude	FBgn0039226
Ufd1	FBgn0036136
Ufl1	FBgn0037467
Ugalt	FBgn0024994
UGP	FBgn0035978
Ugt301D1	FBgn0032684
Ugt302K1	FBgn0040251
Ugt35A1	FBgn0026315
Ugt35B1	FBgn0026314
Ugt36A1	FBgn0015663
Ugt36E1	FBgn0027070
Ugt37A3	FBgn0038083
Ugt49C1	FBgn0034605
Uhg3	FBgn0259936
uif	FBgn0031879
unc79	FBgn0038693
Unr	FBgn0263352
UQCR-11	FBgn0260008
Urod	FBgn0033428
Uros1	FBgn0030066
Usp14	FBgn0032216
Usp5	FBgn0035402
Usp8	FBgn0038862
v	FBgn0003965
Vajk2	FBgn0032538
Vajk3	FBgn0028544
Vajk4	FBgn0050101
VepD	FBgn0053200
Vha100-2	FBgn0028670
VhaM9.7-b	FBgn0028663
vir-1	FBgn0043841
vkg	FBgn0016075
vlc	FBgn0259978
Vmat	FBgn0260964
Vps13	FBgn0033194
Vps16A	FBgn0285911
Vps52	FBgn0031710
[truncated: 33 more rows]

## Sheet: Rescue Core 496
Supplementary Table S1. Complete lists of rescue core genes
gene_symbol	FBgn
AANATL2	FBgn0031791
Aatf	FBgn0031851
Acox3	FBgn0031813
Act79B	FBgn0000045
Adk3	FBgn0026602
Agpat4	FBgn0036622
AkhR	FBgn0025595
Akr1B	FBgn0086254
Aldh-III	FBgn0010548
Alg7	FBgn0032477
Alh	FBgn0261238
alpha-Est8	FBgn0015576
Ance	FBgn0012037
Ance-2	FBgn0032535
Ance-3	FBgn0032536
Ankrd49	FBgn0261881
Antp	FBgn0260642
AnxB9	FBgn0000083
Aos1	FBgn0029512
AOX1	FBgn0267408
apn	FBgn0038132
aqz	FBgn0286516
Arc1	FBgn0033926
Arl8	FBgn0037551
Asator	FBgn0039908
asrij	FBgn0034793
asRNA:CR42254	FBgn0259112
AstA	FBgn0015591
Atg5	FBgn0029943
atilla	FBgn0032422
ATP8A	FBgn0259221
AttA	FBgn0012042
AttC	FBgn0041579
AttD	FBgn0038530
barr	FBgn0014127
Bbd	FBgn0034512
be	FBgn0052594
beta3GalTII	FBgn0033315
Bin1	FBgn0024491
bin3	FBgn0263144
Bmcp	FBgn0036199
BomBc3	FBgn0040582
BomS3	FBgn0040736
BomS5	FBgn0040734
BomT3	FBgn0038930
bonsai	FBgn0026261
boss	FBgn0000206
brp	FBgn0259246
bsk	FBgn0000229
cact	FBgn0000250
CAHbeta	FBgn0037646
Cam	FBgn0000253
CARPB	FBgn0052698
CCHa2	FBgn0038147
CecB	FBgn0000278
CecC	FBgn0000279
CG10165	FBgn0032801
CG10195	FBgn0032787
CG10383	FBgn0032699
CG10516	FBgn0036549
CG10621	FBgn0032726
CG1090	FBgn0037238
CG1092	FBgn0037228
CG11050	FBgn0031836
CG11052	FBgn0040524
CG11155	FBgn0039927
CG11159	FBgn0034539
CG11170	FBgn0034705
CG11267	FBgn0036334
CG11317	FBgn0039816
CG11334	FBgn0039849
CG11619	FBgn0036836
CG11842	FBgn0039629
CG11961	FBgn0034436
CG12054	FBgn0039831
CG12104	FBgn0035238
CG12182	FBgn0028504
CG12256	FBgn0038002
CG12299	FBgn0032295
CG12895	FBgn0033523
CG12911	FBgn0033501
CG12942	FBgn0033569
CG12995	FBgn0030826
CG13012	FBgn0030769
CG13022	FBgn0036679
CG13043	FBgn0036600
CG13063	FBgn0036601
CG13071	FBgn0036585
CG13077	FBgn0032810
CG13101	FBgn0032084
CG13204	FBgn0033627
CG13318	FBgn0037627
CG13563	FBgn0034966
CG13607	FBgn0039151
CG13793	FBgn0031935
CG14221	FBgn0031042
CG14275	FBgn0032022
CG14683	FBgn0037822
CG15046	FBgn0030927
CG15412	FBgn0031528
CG1544	FBgn0039827
CG15695	FBgn0038832
CG1572	FBgn0030309
CG15739	FBgn0030347
CG1578	FBgn0030336
CG15870	FBgn0033798
CG16753	FBgn0035393
CG16772	FBgn0032835
CG16935	FBgn0033883
CG16985	FBgn0035355
CG17107	FBgn0032281
CG17167	FBgn0039941
CG17190	FBgn0038761
CG17266	FBgn0033089
CG17928	FBgn0032603
CG18135	FBgn0036837
CG18507	FBgn0028527
CG18563	FBgn0032639
CG18628	FBgn0036091
CG1894	FBgn0039585
CG1943	FBgn0037468
CG30026	FBgn0050026
CG30050	FBgn0050050
CG30083	FBgn0050083
CG30098	FBgn0050098
CG30151	FBgn0050151
CG30158	FBgn0050158
CG30159	FBgn0050159
CG30291	FBgn0050291
CG3097	FBgn0029804
CG31100	FBgn0051100
CG31126	FBgn0051126
CG31140	FBgn0051140
CG31191	FBgn0051191
CG31436	FBgn0051436
CG31663	FBgn0051663
CG31809	FBgn0051809
CG31909	FBgn0051909
CG31937	FBgn0031360
CG31955	FBgn0051955
CG32204	FBgn0052204
CG32228	FBgn0052228
CG32267	FBgn0052267
CG32425	FBgn0052425
CG32809	FBgn0023531
CG33462	FBgn0053462
CG33469	FBgn0053469
CG33784	FBgn0053784
CG3527	FBgn0029714
CG3558	FBgn0025681
CG3568	FBgn0029710
CG3597	FBgn0031417
CG3609	FBgn0031418
CG3703	FBgn0040348
CG3760	FBgn0022343
CG3857	FBgn0023520
CG40191	FBgn0058191
CG4080	FBgn0035983
CG4098	FBgn0036648
CG4210	FBgn0038302
CG42246	FBgn0259098
CG42259	FBgn0266569
CG42322	FBgn0259222
CG42329	FBgn0259229
CG4269	FBgn0034741
CG42807	FBgn0261989
CG43102	FBgn0262562
CG43783	FBgn0264305
CG43861	FBgn0264443
CG4572	FBgn0038738
CG4611	FBgn0035591
CG4660	FBgn0029839
CG4678	FBgn0030778
CG4741	FBgn0035040
CG4757	FBgn0027584
CG4950	FBgn0036587
CG5002	FBgn0034275
CG5162	FBgn0030828
CG5167	FBgn0038038
CG5171	FBgn0031907
CG5174	FBgn0034345
CG5188	FBgn0032247
CG5191	FBgn0038803
CG5281	FBgn0037902
CG5323	FBgn0034362
CG5653	FBgn0035943
CG5707	FBgn0026593
CG5888	FBgn0028523
CG5895	FBgn0036560
CG5966	FBgn0029831
CG5973	FBgn0031914
CG6094	FBgn0032261
CG6126	FBgn0038407
CG6310	FBgn0036121
CG6465	FBgn0037818
CG6567	FBgn0037842
CG6621	FBgn0037855
CG6675	FBgn0032973
CG6701	FBgn0033889
CG6836	FBgn0036834
CG6912	FBgn0038290
CG7059	FBgn0038957
CG7110	FBgn0032521
CG7133	FBgn0037150
CG8157	FBgn0034010
CG8301	FBgn0037717
CG8460	FBgn0031996
CG8531	FBgn0033918
CG8539	FBgn0035791
CG8654	FBgn0034479
CG9377	FBgn0032507
CG9497	FBgn0031800
CG9498	FBgn0031801
CG9616	FBgn0038214
CG9667	FBgn0037550
CG9689	FBgn0030159
CG9733	FBgn0039759
CG9743	FBgn0039756
Charon	FBgn0031317
CHKov1	FBgn0045761
Ciao1	FBgn0033972
ClC-b	FBgn0033755
CngA	FBgn0261612
CngB	FBgn0266346
cni	FBgn0000339
Cpr	FBgn0015623
Cpr49Af	FBgn0033729
Cpr49Ag	FBgn0033730
Cpr51A	FBgn0033942
Cpr60D	FBgn0050163
Cpr66D	FBgn0052029
Cpr73D	FBgn0036680
Cpsf6	FBgn0035872
Crk	FBgn0024811
Cse1	FBgn0022213
CtIP	FBgn0036991
Ctl1	FBgn0035523
Ctns	FBgn0039045
ctrip	FBgn0260794
CtsK1	FBgn0250848
CtsL3	FBgn0037396
cu	FBgn0261808
Cyp305a1	FBgn0036910
cyp33	FBgn0028382
Cyp4ac1	FBgn0031693
Cyp4ac2	FBgn0031694
Cyp4d8	FBgn0015033
Cyp4e3	FBgn0015035
Cyp6a13	FBgn0033304
Cyp6w1	FBgn0033065
cyst	FBgn0032796
DAT	FBgn0034136
Dcp-1	FBgn0010501
Def	FBgn0010385
Delta	FBgn0000463
DIP-alpha	FBgn0052791
dl	FBgn0260632
dlg1	FBgn0001624
dlp	FBgn0041604
DNAlig3	FBgn0286075
dnc	FBgn0000479
dock	FBgn0010583
DptB	FBgn0034407
Drl-2	FBgn0033791
Dro	FBgn0010388
Drs	FBgn0283461
dsb	FBgn0035290
Dso1	FBgn0040653
dsx	FBgn0000504
edin	FBgn0052185
eIF3i	FBgn0015834
ema	FBgn0038427
Epac	FBgn0085421
Esyt2	FBgn0266758
FarO	FBgn0023550
Fas2	FBgn0000635
Fdx1	FBgn0011769
Fkbp39	FBgn0013269
Fmo-2	FBgn0033079
FMRFa	FBgn0000715
fok	FBgn0263773
Fs(2)Ket	FBgn0262743
fusl	FBgn0031702
fwe	FBgn0261722
GAA1	FBgn0029818
Gadd45	FBgn0033153
Galphaq	FBgn0004435
garz	FBgn0264560
gb	FBgn0039487
GC	FBgn0035245
GIIIspla2	FBgn0030013
GILT2	FBgn0039099
GILT3	FBgn0039098
gkt	FBgn0260817
GLaz	FBgn0033799
Glut1	FBgn0264574
GNBP-like3	FBgn0034511
gol	FBgn0004919
Gp210	FBgn0266580
Gpdh1	FBgn0001128
Grik	FBgn0038840
Grip	FBgn0029830
GstE14	FBgn0033817
Hayan	FBgn0030925
Hel25E	FBgn0014189
HipHop	FBgn0036815
Hmgs	FBgn0010611
holn1	FBgn0032250
hrm	FBgn0033028
Hrs	FBgn0031450
ics	FBgn0028546
Ilp5	FBgn0044048
inaE	FBgn0261244
IP3K1	FBgn0032147
Ipo9	FBgn0037894
Irk3	FBgn0032706
ItgaPS5	FBgn0034880
Jhbp13	FBgn0032494
Jhbp5	FBgn0038395
Kdm5	FBgn0031759
kra	FBgn0250753
l(2)37Cd	FBgn0086445
lectin-24Db	FBgn0040102
Lime	FBgn0033458
lmd	FBgn0039039
lncRNA:CR13130	FBgn0040965
lncRNA:CR33942	FBgn0062961
lncRNA:CR43242	FBgn0262887
loaf	FBgn0036202
lola	FBgn0283521
LRP1	FBgn0053087
M7BP	FBgn0263077
mam	FBgn0002643
Mcr	FBgn0267488
mdlc	FBgn0038772
Mec2	FBgn0030993
MED11	FBgn0036811
Mef2	FBgn0011656
Mf	FBgn0038294
MFS3	FBgn0031307
Mgat1	FBgn0034521
Mlp60A	FBgn0259209
mnb	FBgn0259168
mnd	FBgn0002778
Mnt	FBgn0023215
mod(mdg4)	FBgn0002781
mRpL18	FBgn0026741
mRpL41	FBgn0034001
mRpS16	FBgn0033907
mRpS26	FBgn0036774
mRpS30	FBgn0030692
mRpS31	FBgn0036557
mRpS35	FBgn0035374
Mtk	FBgn0014865
MtnA	FBgn0002868
Naa20A	FBgn0031043
nAChRalpha6	FBgn0032151
Naglu	FBgn0014417
Naprt	FBgn0031589
nec	FBgn0002930
Nepl10	FBgn0033742
Nf1	FBgn0015269
Nha1	FBgn0031865
Nha2	FBgn0263390
NimB1	FBgn0027929
nito	FBgn0027548
Nmdmc	FBgn0010222
Nost	FBgn0259734
Npc2h	FBgn0039801
Nph	FBgn0039735
Nthl1	FBgn0032907
NtR	FBgn0029147
oaf	FBgn0011818
Oatp33Eb	FBgn0032435
Obp44a	FBgn0033268
Obp56a	FBgn0034468
Obp57a	FBgn0043535
Obp83cd	FBgn0046878
Obp99b	FBgn0039685
obst-E	FBgn0031737
Or63a	FBgn0035382
Oscillin	FBgn0031717
Osi2	FBgn0037410
OtopLa	FBgn0259994
Papss	FBgn0020389
Pbgs	FBgn0036271
pbl	FBgn0003041
Pcp	FBgn0003046
Pde1c	FBgn0264815
Pdh	FBgn0011693
Pdp1	FBgn0016694
peb	FBgn0003053
peg	FBgn0046763
per	FBgn0003068
Pex11ab	FBgn0034058
Pex19	FBgn0032407
Pgant5	FBgn0031681
PGRP-LB	FBgn0037906
PGRP-LF	FBgn0035977
PGRP-SA	FBgn0030310
PGRP-SC2	FBgn0043575
PGRP-SD	FBgn0035806
phr	FBgn0003082
Phyhd1	FBgn0037819
PIP82	FBgn0024943
pirk	FBgn0034647
Pkc98E	FBgn0003093
Pkcdelta	FBgn0287828
PMCA	FBgn0259214
pont	FBgn0040078
Pph13	FBgn0023489
ppl	FBgn0027945
prim	FBgn0034103
prom	FBgn0259210
Prx2	FBgn0040309
Prx6c	FBgn0033518
Ptp99A	FBgn0004369
pyd	FBgn0262614
RanGAP	FBgn0003346
raw	FBgn0003209
Rbp1-like	FBgn0030479
rdgA	FBgn0261549
rdgC	FBgn0265959
Rdh1	FBgn0033205
rdhB	FBgn0038946
regucalcin	FBgn0030362
Rel	FBgn0014018
repo	FBgn0011701
rept	FBgn0040075
RN-tre	FBgn0020620
robo1	FBgn0005631
rost	FBgn0011705
RPA2	FBgn0288834
RpLP2	FBgn0003274
RpS9	FBgn0010408
Rubicon	FBgn0030055
Scox	FBgn0262467
ScpX	FBgn0015808
Sdc	FBgn0010415
sdt	FBgn0261873
SelR	FBgn0267376
SelT	FBgn0031670
Ser7	FBgn0019929
Set	FBgn0014879
Sh	FBgn0003380
Shrm	FBgn0085408
smash	FBgn0263346
smog	FBgn0051660
sno	FBgn0265630
snRNP-U1-70K	FBgn0016978
Sod2	FBgn0010213
SP1029	FBgn0263236
spict	FBgn0032451
Sply	FBgn0010591
Spn	FBgn0010905
spn-B	FBgn0003480
Spn28Dc	FBgn0031973
Spn47C	FBgn0033574
Spn88Eb	FBgn0038299
Sps1	FBgn0261270
squ	FBgn0267347
stac	FBgn0266719
Stlk	FBgn0046692
sug	FBgn0033782
tadr	FBgn0032911
Tektin-C	FBgn0035638
Ten-a	FBgn0267001
Tep2	FBgn0041182
tim	FBgn0014396
Timp	FBgn0025879
Tmem18	FBgn0050051
Tomosyn	FBgn0030412
Topors	FBgn0267351
trp	FBgn0003861
Tsp42Ea	FBgn0029508
Tsp42Ek	FBgn0033133
tum	FBgn0086356
Ude	FBgn0039226
UGP	FBgn0035978
Ugt301D1	FBgn0032684
Ugt35B1	FBgn0026314
Ugt36E1	FBgn0027070
Uhg3	FBgn0259936
unc79	FBgn0038693
UQCR-11	FBgn0260008
Uros1	FBgn0030066
Usp8	FBgn0038862
VepD	FBgn0053200
Vha100-2	FBgn0028670
vir-1	FBgn0043841
Vps13	FBgn0033194
Vps16A	FBgn0285911
wrapper	FBgn0025878
yellow-f	FBgn0041710
Zip89B	FBgn0038412
ZnT41F	FBgn0025693
